# Supplementary material for: Production and Biochemical Characterization of Dimeric Recombinant Gremlin-1
Source: Int J Mol Sci. 2022 Jan 21;23(3):1151. doi: 10.3390/ijms23031151 (PMC8835488; doi:10.3390/ijms23031151)
Supplement: Supplementary file 1 [file ijms-23-01151-s001.zip]

Archive with 1 entries (1 files):
- ijms-1555235-supplementary.pdf
